# Supplementary material for: Novel Drug-like HsrA Inhibitors Exhibit Potent Narrow-Spectrum Antimicrobial Activities against Helicobacter pylori
Source: Int J Mol Sci. 2024 Sep 22;25(18):10175. doi: 10.3390/ijms251810175 (PMC11432330; doi:10.3390/ijms251810175)
Supplement: Supplementary file 1 [file ijms-25-10175-s001.zip]

Archive with 2 entries (2 files):
- ijms-3215682-Supplementary Materials.pdf
- Table S2. Differential expression analysis.xlsx
